# Supplementary material for: How Australian Rural Health Academic Centres Contribute to Developing the Health Workforce to Improve Indigenous Health: A Focused Narrative Review
Source: Healthcare (Basel). 2025 Aug 1;13(15):1888. doi: 10.3390/healthcare13151888 (PMC12346149; doi:10.3390/healthcare13151888)
Supplement: Supplementary file 1 [file healthcare-13-01888-s001.zip]

Archive with 1 entries (1 files):
- healthcare-3708850-supplementary.pdf
